# Supplementary material for: A network approach to understanding occupational psychological distress: linking depression, anxiety, and burnout among Chinese healthcare professionals
Source: Front Psychol. 2024 Dec 18;15:1474523. doi: 10.3389/fpsyg.2024.1474523 (PMC11690034; doi:10.3389/fpsyg.2024.1474523)
Supplement: Supplementary Table 1 — Edge weights between all nodes of network. [file Data_Sheet_1.csv]

	SAS1	SAS2	SAS3	SAS4	SAS5	SAS6	SAS7	SAS8	SAS9	SAS10	SAS11	SAS12	SAS13	SAS14	SAS15	SAS16	SAS17	SAS18	SAS19	SAS20	QIDS1	QIDS2	QIDS3	QIDS4	QIDS5	QIDS6	QIDS7	QIDS8	QIDS9	BCSQ1	BCSQ2	BCSQ3
SAS1	0	0.249196029256673	0.178664790923549	0.0408528288136499	0	0	0	0.0205123677403029	0	0.00574684789185206	0	0	0	0	0	0.0181823005148468	0	0.00574922975884558	0	0	0.0204448915802982	0	0.0225686497660337	0.0141415015491634	0	0	0	0	0	0	0	0.0121740104910368
SAS2	0.249196029256673	0	0.373332149550992	0.0632720437405402	0	0.0324401712399285	0	0.0150226316867321	-0.00431083303683069	0	0	0	0.00667016622294119	0	0	0	0	0	-0.00184026832323028	0	0	0.0719665184793737	0	0.0299339471050628	0.0139382164586685	0	0.0270120837940456	0	0.0443740272703418	0	0.0148657384170208	0.0247539277439481
SAS3	0.178664790923549	0.373332149550992	0	0.212691572265509	0	0.0103496037825113	0.0171675741375513	0.102549150732471	0	0.0245616264408192	0.00128138805450253	0.0548688623486917	0.000727966112771672	0	0	0.00662558091113101	0	0.0128495324949016	0	0	0	0.0453477736210764	0.0299797698584738	0.0308071030270059	0	0	0	0.0193803663858766	0	0	0	0
SAS4	0.0408528288136499	0.0632720437405402	0.212691572265509	0	0	0.184434463885078	0	0	0	0	0.0563774374114514	0.000440728020692216	0.0409456388958516	0.000120851147210989	0	0.0101719206445429	0	0	-0.00481337033349662	0.0139106109265723	0	0.0344888618503494	0.0307357767798045	0.0356133950386451	0.011223670398805	0.0622160530703165	0.00661981246555922	0.0191285458580683	0.0372517365734284	0	0	0.0289949984554811
SAS5	0	0	0	0	0	0	0	0.0313724315957527	0.18368715024232	0	0	0	0	0	0	0	0.0681547654743438	0	0.0579266710376886	0	0	0	0	0	0	0	0	0	0	0	0	0
SAS6	0	0.0324401712399285	0.0103496037825113	0.184434463885078	0	0	0.0158591398277471	0	0	0.0750068497260094	0	0.00917937171131578	0.0214619147020577	0.132437898447938	0.0265852553940712	0	0	0.0520817071459769	0	0	0	0	0	0	0	0.0437344452919015	0.02209262692821	0	0.0361387515280589	0	0.00751342682244017	0
SAS7	0	0	0.0171675741375513	0	0	0.0158591398277471	0	0.235233302831875	0	0	0.225081006790004	0.00527944123037004	0	0.00984018828439647	0.179629011589979	0	0.0130991648041041	0	0	0.045956306486411	0.00144104431756874	0.0166792819933314	0	0	0	0	0.0362205410286426	0	0	0	0	0.0167769175584153
SAS8	0.0205123677403029	0.0150226316867321	0.102549150732471	0	0.0313724315957527	0	0.235233302831875	0	0	0.118641323258739	0.0686441715729354	0.0225587008633252	0.0194017000160517	0	0.0356996282110997	0.00667355152390839	0	0.0256005581795148	-0.0371531360270807	0.0615678758765224	0.0502343554064724	0.0453439872954049	0	0.0286556097987025	0	0	0	0.149140222756442	0	0	0.00367120724862238	0.112937870760582
SAS9	0	-0.00431083303683069	0	0	0.18368715024232	0	0	0	0	0	-0.0137275719706135	0	0	0	0	0	0.276075722216676	0	0.170407876910548	0	0	-0.0327738327865243	0	0	0	-0.0113631272473265	0	-0.0388697995980899	-0.0285097873548493	0	-0.0203751475441913	0
SAS10	0.00574684789185206	0	0.0245616264408192	0	0	0.0750068497260094	0	0.118641323258739	0	0	0.176095504463132	0.130122717351192	0.0888146094126203	0.0334118181402309	0.0482147392902361	0.0589661435633692	0	0.0972375513609128	0	0.0525465975071482	0	0.0857626466144955	0	0	0	0.00251129926389495	0	0.00914346992881631	0	0	0.00932845196099309	0.0151778323177279
SAS11	0	0	0.00128138805450253	0.0563774374114514	0	0	0.225081006790004	0.0686441715729354	-0.0137275719706135	0.176095504463132	0	0.269062631636051	0.0322528473999591	0.0587879736031798	0.0772489901314625	0.0312399731852798	0	0.0451004070021008	-0.00665946556936584	0	0.0285683201669855	0	0	0	0.0226406131485853	0	0	0.0290915420201151	0	0	0	0.015260079801989
SAS12	0	0	0.0548688623486917	0.000440728020692216	0	0.00917937171131578	0.00527944123037004	0.0225587008633252	0	0.130122717351192	0.269062631636051	0	0.149690192343894	0.110088998975418	0.0482253095955349	0.00394697651068359	0	0.0400525041487498	0	0.0146685722254173	0.0217481798515065	0	0	0	0.0345180587941801	0.00663491923229699	0	0	0	0	0	0
SAS13	0	0.00667016622294119	0.000727966112771672	0.0409456388958516	0	0.0214619147020577	0	0.0194017000160517	0	0.0888146094126203	0.0322528473999591	0.149690192343894	0	0.156214527643225	0.0327801520536838	0.0768846046628979	0	0	-0.0290042537466543	0.0117523836627207	0	0.0236259988796547	0	0	0	0.0599532847309728	0	0.0715439289044823	0.014141233396626	0	0	0
SAS14	0	0	0	0.000120851147210989	0	0.132437898447938	0.00984018828439647	0	0	0.0334118181402309	0.0587879736031798	0.110088998975418	0.156214527643225	0	0.0572528696006813	0.023499448180198	0	0.0866083900824065	0	0	0	0.0305520431892299	0.0309346893904763	0	0.0119285160848678	0.00736896418129506	0	0	0.000301658166341923	0	0	0.014396700014207
SAS15	0	0	0	0	0	0.0265852553940712	0.179629011589979	0.0356996282110997	0	0.0482147392902361	0.0772489901314625	0.0482253095955349	0.0327801520536838	0.0572528696006813	0	0.0936309165772412	0	0	0	0.0211345999954242	0.0585957757834967	0.0337045731986898	0.0301820638430519	0.021020142770134	0	0.0166659591044915	0	0	0	0	0	0.0251050611424709
SAS16	0.0181823005148468	0	0.00662558091113101	0.0101719206445429	0	0	0	0.00667355152390839	0	0.0589661435633692	0.0312399731852798	0.00394697651068359	0.0768846046628979	0.023499448180198	0.0936309165772412	0	0	0.0563275474430707	0	0.0660663184890398	0.028811547428762	0.0272455625608644	0.0415356012365979	0	0	0	0.0500289878500806	0.0278594281372	0	0	0.0132299700761368	0
SAS17	0	0	0	0	0.0681547654743438	0	0.0130991648041041	0	0.276075722216676	0	0	0	0	0	0	0	0	0	0.121336133900018	0	0	0	0	0	0	0	0	0	0	0.0425636213872445	-0.020388701428015	0
SAS18	0.00574922975884558	0	0.0128495324949016	0	0	0.0520817071459769	0	0.0256005581795148	0	0.0972375513609128	0.0451004070021008	0.0400525041487498	0	0.0866083900824065	0	0.0563275474430707	0	0	0	0.0440590574758573	0.0344025958197019	0.0247999828217307	0	0	0	0.00479772072159195	0	0	0	0.0339416631479775	0	0.0235386432381223
SAS19	0	-0.00184026832323028	0	-0.00481337033349662	0.0579266710376886	0	0	-0.0371531360270807	0.170407876910548	0	-0.00665946556936584	0	-0.0290042537466543	0	0	0	0.121336133900018	0	0	-0.0659228623254545	-0.264317172426741	-0.0619002079135717	0	-0.00597722007655925	0	-0.00249105255976544	0	-0.0436704726489895	0	0	-0.0105010675577403	-0.0245808546270441
SAS20	0	0	0	0.0139106109265723	0	0	0.045956306486411	0.0615678758765224	0	0.0525465975071482	0	0.0146685722254173	0.0117523836627207	0	0.0211345999954242	0.0660663184890398	0	0.0440590574758573	-0.0659228623254545	0	0.178184365740417	0.114247555785552	0.0181324887261851	0.0883420031363884	0.0258612919146297	0.00676726053617926	0	0.0257638477065015	0	0	0	0.0118077305911925
QIDS1	0.0204448915802982	0	0	0	0	0	0.00144104431756874	0.0502343554064724	0	0	0.0285683201669855	0.0217481798515065	0	0	0.0585957757834967	0.028811547428762	0	0.0344025958197019	-0.264317172426741	0.178184365740417	0	0.0198238575100489	0.0709390227386123	0.065579927717486	0	0	0.00575654238471495	0.01227375862874	0	0	0	0
QIDS2	0	0.0719665184793737	0.0453477736210764	0.0344888618503494	0	0	0.0166792819933314	0.0453439872954049	-0.0327738327865243	0.0857626466144955	0	0	0.0236259988796547	0.0305520431892299	0.0337045731986898	0.0272455625608644	0	0.0247999828217307	-0.0619002079135717	0.114247555785552	0.0198238575100489	0	0.0303288097919671	0.0592908982691362	0.0602073323724181	0.117144126504741	0.0371507294120664	0.036828653624493	0.0295895780534468	0	0.0355462514651177	0.0511128455465894
QIDS3	0.0225686497660337	0	0.0299797698584738	0.0307357767798045	0	0	0	0	0	0	0	0	0	0.0309346893904763	0.0301820638430519	0.0415356012365979	0	0	0	0.0181324887261851	0.0709390227386123	0.0303288097919671	0	0.0336089005884526	0.0260074343075936	0	0.0172555595504916	0.137506524184475	0.0498172243478367	0	0	0
QIDS4	0.0141415015491634	0.0299339471050628	0.0308071030270059	0.0356133950386451	0	0	0	0.0286556097987025	0	0	0	0	0	0	0.021020142770134	0	0	0	-0.00597722007655925	0.0883420031363884	0.065579927717486	0.0592908982691362	0.0336089005884526	0	0.137695335622612	0	0.0150270972446542	0.212338228694185	0.0923187747570147	0	0.0294691561590418	0
QIDS5	0	0.0139382164586685	0	0.011223670398805	0	0	0	0	0	0	0.0226406131485853	0.0345180587941801	0	0.0119285160848678	0	0	0	0	0	0.0258612919146297	0	0.0602073323724181	0.0260074343075936	0.137695335622612	0	0.0936785228227778	0.0726577693453712	0.0762725703802153	0.162383377317258	0	0.0101509479675363	0
QIDS6	0	0	0	0.0622160530703165	0	0.0437344452919015	0	0	-0.0113631272473265	0.00251129926389495	0	0.00663491923229699	0.0599532847309728	0.00736896418129506	0.0166659591044915	0	0	0.00479772072159195	-0.00249105255976544	0.00676726053617926	0	0.117144126504741	0	0	0.0936785228227778	0	0.184651134833648	0.0278574855900937	0.095077363526341	0	0.0338241675809578	0
QIDS7	0	0.0270120837940456	0	0.00661981246555922	0	0.02209262692821	0.0362205410286426	0	0	0	0	0	0	0	0	0.0500289878500806	0	0	0	0	0.00575654238471495	0.0371507294120664	0.0172555595504916	0.0150270972446542	0.0726577693453712	0.184651134833648	0	0.231056402415275	0.0618925805447674	0	0	0
QIDS8	0	0	0.0193803663858766	0.0191285458580683	0	0	0	0.149140222756442	-0.0388697995980899	0.00914346992881631	0.0290915420201151	0	0.0715439289044823	0	0	0.0278594281372	0	0	-0.0436704726489895	0.0257638477065015	0.01227375862874	0.036828653624493	0.137506524184475	0.212338228694185	0.0762725703802153	0.0278574855900937	0.231056402415275	0	0.111692874296576	0	0.00615700916398267	0.0695612406238529
QIDS9	0	0.0443740272703418	0	0.0372517365734284	0	0.0361387515280589	0	0	-0.0285097873548493	0	0	0	0.014141233396626	0.000301658166341923	0	0	0	0	0	0	0	0.0295895780534468	0.0498172243478367	0.0923187747570147	0.162383377317258	0.095077363526341	0.0618925805447674	0.111692874296576	0	0	0	0
BCSQ1	0	0	0	0	0	0	0	0	0	0	0	0	0	0	0	0	0.0425636213872445	0.0339416631479775	0	0	0	0	0	0	0	0	0	0	0	0	-0.0523684099040758	0
BCSQ2	0	0.0148657384170208	0	0	0	0.00751342682244017	0	0.00367120724862238	-0.0203751475441913	0.00932845196099309	0	0	0	0	0	0.0132299700761368	-0.020388701428015	0	-0.0105010675577403	0	0	0.0355462514651177	0	0.0294691561590418	0.0101509479675363	0.0338241675809578	0	0.00615700916398267	0	-0.0523684099040758	0	0.612728843720933
BCSQ3	0.0121740104910368	0.0247539277439481	0	0.0289949984554811	0	0	0.0167769175584153	0.112937870760582	0	0.0151778323177279	0.015260079801989	0	0	0.014396700014207	0.0251050611424709	0	0	0.0235386432381223	-0.0245808546270441	0.0118077305911925	0	0.0511128455465894	0	0	0	0	0	0.0695612406238529	0	0	0.612728843720933	0
